# Supplementary material for: Two new species of Neopestalotiopsis from southern China
Source: Biodivers Data J. 2021 Aug 25;9:e70446. doi: 10.3897/BDJ.9.e70446 (PMC8410753; doi:10.3897/BDJ.9.e70446)
Supplement: XML Treatment for Neopestalotiopsis rhapidis [file BDJ.9.e70446-treatment1.xml]

<!DOCTYPE tp:taxon-treatment
  PUBLIC "-//TaxonX//DTD Taxonomic Treatment Publishing DTD v0 20100105//EN" "tax-treatment-NSO.dtd">
<tp:taxon-treatment xmlns:tp="http://www.plazi.org/taxpub"><tp:treatment-meta><mixed-citation publication-type="journal"><person-group><name><surname>Yang</surname><given-names>Qi</given-names></name><name><surname>Zeng</surname><given-names>Xiang-Yu</given-names></name><name><surname>Yuan</surname><given-names>Jun</given-names></name><name><surname>Zhang</surname><given-names>Qian</given-names></name><name><surname>He</surname><given-names>Yu-Ke</given-names></name><name><surname>Wang</surname><given-names>Yong</given-names></name></person-group><article-title>Two new species of <italic><tp:taxon-name><tp:taxon-name-part taxon-name-part-type="genus" reg="Neopestalotiopsis">Neopestalotiopsis</tp:taxon-name-part></tp:taxon-name></italic> from southern China</article-title><source>Biodivers Data J</source><day>25</day><month>8</month><year>2021</year><volume>9</volume><pub-id pub-id-type="doi">10.3897/BDJ.9.e70446</pub-id></mixed-citation></tp:treatment-meta><tp:nomenclature><tp:taxon-name>
            <object-id xmlns:xlink="http://www.w3.org/1999/xlink" content-type="arpha" xlink:type="simple">1EC88425-ADBF-5527-B845-9EF7658D0BA9</object-id>
            <tp:taxon-name-part taxon-name-part-type="genus">Neopestalotiopsis</tp:taxon-name-part>
            <tp:taxon-name-part taxon-name-part-type="species">rhapidis</tp:taxon-name-part>
            <object-id xmlns:xlink="http://www.w3.org/1999/xlink" xlink:type="simple" object-id-type="MycoBank">840065</object-id>
          </tp:taxon-name><tp:taxon-authority>Qi Yang &amp; Yong Wang bis</tp:taxon-authority><tp:taxon-status xmlns:xlink="http://www.w3.org/1999/xlink" xlink:type="simple">sp. nov.</tp:taxon-status></tp:nomenclature><tp:treatment-sec sec-type="materials"><title>Materials</title><list list-type="alpha-lower" list-content="occurrences"><list-item><p><bold>Type status:</bold><named-content xmlns:xlink="http://www.w3.org/1999/xlink" content-type="dwc:typeStatus" xlink:type="simple">Holotype</named-content>. <bold>Occurrence:</bold> recordedBy: <named-content xmlns:xlink="http://www.w3.org/1999/xlink" content-type="dwc:recordedBy" xlink:type="simple">Qi Yang</named-content>; occurrenceID: <named-content xmlns:xlink="http://www.w3.org/1999/xlink" content-type="dwc:occurrenceID" xlink:type="simple">GUCC 21501</named-content>; <bold>Taxon:</bold> scientificName: <named-content xmlns:xlink="http://www.w3.org/1999/xlink" content-type="dwc:scientificName" xlink:type="simple"><italic><tp:taxon-name><tp:taxon-name-part taxon-name-part-type="genus" reg="Neopestalotiopsis">Neopestalotiopsis</tp:taxon-name-part><tp:taxon-name-part taxon-name-part-type="species" reg="rhapidis">rhapidis</tp:taxon-name-part></tp:taxon-name></italic></named-content>; order: <named-content xmlns:xlink="http://www.w3.org/1999/xlink" content-type="dwc:order" xlink:type="simple"><tp:taxon-name><tp:taxon-name-part taxon-name-part-type="order">Amphisphaeriales</tp:taxon-name-part></tp:taxon-name></named-content>; family: <named-content xmlns:xlink="http://www.w3.org/1999/xlink" content-type="dwc:family" xlink:type="simple"><tp:taxon-name><tp:taxon-name-part taxon-name-part-type="family">Sporocadaceae</tp:taxon-name-part></tp:taxon-name></named-content>; genus: <named-content xmlns:xlink="http://www.w3.org/1999/xlink" content-type="dwc:genus" xlink:type="simple"><tp:taxon-name><tp:taxon-name-part taxon-name-part-type="genus">Neopestalotiopsis</tp:taxon-name-part></tp:taxon-name></named-content>; <bold>Location:</bold> country: <named-content xmlns:xlink="http://www.w3.org/1999/xlink" content-type="dwc:country" xlink:type="simple">China</named-content>; stateProvince: <named-content xmlns:xlink="http://www.w3.org/1999/xlink" content-type="dwc:stateProvince" xlink:type="simple">Guangxi</named-content>; locality: <named-content xmlns:xlink="http://www.w3.org/1999/xlink" content-type="dwc:locality" xlink:type="simple">Nanning City, Guangxi Medicinal Botanical Garden</named-content>; verbatimCoordinates: <named-content xmlns:xlink="http://www.w3.org/1999/xlink" content-type="dwc:verbatimCoordinates" xlink:type="simple">108°19’ E,22°51’ N</named-content>; <bold>Identification:</bold> identifiedBy: <named-content xmlns:xlink="http://www.w3.org/1999/xlink" content-type="dwc:identifiedBy" xlink:type="simple">Qi Yang</named-content>; dateIdentified: <named-content xmlns:xlink="http://www.w3.org/1999/xlink" content-type="dwc:dateIdentified" xlink:type="simple">2021</named-content>; <bold>Record Level:</bold> collectionID: <named-content xmlns:xlink="http://www.w3.org/1999/xlink" content-type="dwc:collectionID" xlink:type="simple">HGUP 332</named-content></p></list-item></list></tp:treatment-sec><tp:treatment-sec sec-type="Description"><title>Description</title><p><bold>Disease symptom</bold>: Pathogenic causing spots on leaves tip of <italic><tp:taxon-name><tp:taxon-name-part taxon-name-part-type="genus" reg="Rhapis">Rhapis</tp:taxon-name-part><tp:taxon-name-part taxon-name-part-type="species" reg="excelsa">excelsa</tp:taxon-name-part></tp:taxon-name></italic>. Leaf spots shape irregular, brown, slightly sunken on leaves tip. Small brown spots appeared initially and then gradually enlarged, changing to dark brown spots with a yellow border and jagged edge.</p><p><italic>Colonies</italic> on PDA reach 7.5–8 cm in diam. after 7 d at room temperature (28°C), under light 12 hr/dark. <italic>Colonies</italic> filamentous to circular, whitish, with clustered black fruiting bodies and filiform and fluffy margin, white from above and light yellow from the reverse. Sexual morph: undetermined. Asexual morph（Fig. <xref ref-type="fig" rid="F7164270">1</xref>): <italic>Conidiomata</italic> 560–1405 µm in diam., pycnidial, globose, solitary, black, semi-immersed on PDA, exuding brown to dark brown conidia. <italic>Conidiophores</italic> branched or unbranched, hyaline, thin-walled. <italic>Conidiogenous cell</italic> discrete to lageniform, obclavate, hyaline or rarely light brown, smooth-walled. <italic>Conidia</italic> (22–)25.5 × 4(–6) µm (x̄ = 23 × 5.2 µm, n = 30), fusiform to clavate, straight to slightly curved, 4-septate; basal cell cylindrical to obconic, hyaline, thin-walled, smooth, 3–5 µm (x̄ = 3.7 µm, n = 30); the three median cells 11.5–15 µm (x̄ = 13.3 µm, n = 30), dark brown with septa darker than the rest of the cells, the second cell from base 3–5 µm (x̄ = 4 µm, n = 30); the third cell 2.5–6 µm (x̄ = 3.9 µm, n = 30); the fourth cell 3–4.5 µm (x̄ = 3.8 µm, n = 30); apical cell 2–4.5 µm (x̄ = 3.3 µm, n = 30), cylindrical, hyaline; 2–3 (mostly 3) tubular apical appendages, arising from the apex of the apical cell each at different points, flexuous, 11–16 µm (x̄ = 13.6 µm, n = 30); basal appendage present, single, tubular, unbranched, 2–5.5 µm (x̄ = 4 µm, n = 30).</p></tp:treatment-sec><tp:treatment-sec sec-type="Etymology"><title>Etymology</title><p>Latin, <italic><tp:taxon-name><tp:taxon-name-part taxon-name-part-type="genus" reg="Neopestalotiopsis"/><tp:taxon-name-part taxon-name-part-type="species" reg="rhapidis">rhapidis</tp:taxon-name-part></tp:taxon-name></italic>, refers to the host plant (<italic><tp:taxon-name><tp:taxon-name-part taxon-name-part-type="genus" reg="Rhapis">Rhapis</tp:taxon-name-part><tp:taxon-name-part taxon-name-part-type="species" reg="excelsa">excelsa</tp:taxon-name-part></tp:taxon-name></italic>) from which the fungus was isolated.</p></tp:treatment-sec><tp:treatment-sec sec-type="Notes"><title>Notes</title><p><italic><tp:taxon-name><tp:taxon-name-part taxon-name-part-type="genus" reg="Neopestalotiopsis">Neopestalotiopsis</tp:taxon-name-part><tp:taxon-name-part taxon-name-part-type="species" reg="rhapidis">rhapidis</tp:taxon-name-part></tp:taxon-name></italic> clustered with <italic><tp:taxon-name><tp:taxon-name-part taxon-name-part-type="genus" reg="Neopestalotiopsis">N.</tp:taxon-name-part><tp:taxon-name-part taxon-name-part-type="species" reg="cocoes">cocoes</tp:taxon-name-part></tp:taxon-name></italic> (MFLUCC 15-0152) with 85% ML support, although without enough MP and BI support. Within comparison of the three gene regions, there were only three character differences in the ITS region, but 27 in the <italic>tef1</italic> region. <italic><tp:taxon-name><tp:taxon-name-part taxon-name-part-type="genus" reg="Neopestalotiopsis">Neopestalotiopsis</tp:taxon-name-part><tp:taxon-name-part taxon-name-part-type="species" reg="rhapidis">rhapidis</tp:taxon-name-part></tp:taxon-name></italic> has longer conidia and shorter apical appendages than those of <italic><tp:taxon-name><tp:taxon-name-part taxon-name-part-type="genus" reg="Neopestalotiopsis">N.</tp:taxon-name-part><tp:taxon-name-part taxon-name-part-type="species" reg="cocoes">cocoes</tp:taxon-name-part></tp:taxon-name></italic> (19–22.5 ×7.5–9.5 µm; 14.9–21 µm) (<xref ref-type="bibr" rid="B7159750">Hyde et al. 2016</xref>). Thus, <italic><tp:taxon-name><tp:taxon-name-part taxon-name-part-type="genus" reg="Neopestalotiopsis">Neopestalotiopsis</tp:taxon-name-part><tp:taxon-name-part taxon-name-part-type="species" reg="rhapidis">rhapidis</tp:taxon-name-part></tp:taxon-name></italic> (GUCC 21501) is introduced as a new species herein.</p></tp:treatment-sec><tp:treatment-sec><!--Section generated to contain objects referenced in tp:taxon-treatment.--><fig id="F7164270" position="float" orientation="portrait"><object-id xmlns:xlink="http://www.w3.org/1999/xlink" content-type="arpha" xlink:type="simple">5B3B03BF-AF87-5B74-9FB3-5E38FF2A739D</object-id><object-id xmlns:xlink="http://www.w3.org/1999/xlink" content-type="doi" xlink:type="simple">10.3897/BDJ.9.e70446.figure1</object-id><label>Figure 1.</label><caption><p><italic><tp:taxon-name><tp:taxon-name-part taxon-name-part-type="genus" reg="Neopestalotiopsis">Neopestalotiopsis</tp:taxon-name-part><tp:taxon-name-part taxon-name-part-type="species" reg="rhapidis">rhapidis</tp:taxon-name-part></tp:taxon-name></italic> (GUCC 21501). <bold>a.</bold> Leaf spots of <italic><tp:taxon-name><tp:taxon-name-part taxon-name-part-type="genus" reg="Neopestalotiopsis">Neopestalotiopsis</tp:taxon-name-part><tp:taxon-name-part taxon-name-part-type="species" reg="rhapidis">rhapidis</tp:taxon-name-part></tp:taxon-name></italic>; <bold>b, c.</bold> Culture on PDA (<bold>b</bold>-above, <bold>c</bold>-reverse); <bold>d.</bold> Colony sporulating on PDA; <bold>e–g.</bold> Conidiophores; <bold>h–k.</bold> Conidia. Scale bars: <bold>d</bold> = 1000 µm, <bold>e–k</bold> = 20 µm.</p></caption><graphic xmlns:xlink="http://www.w3.org/1999/xlink" xlink:href="bdj-09-e70446-g001.jpg" position="float" id="oo_553721.jpg" orientation="portrait" xlink:type="simple"><uri content-type="original_file" xlink:type="simple">https://binary.pensoft.net/fig/553721</uri></graphic></fig></tp:treatment-sec><ref-list><ref id="B7159750"><element-citation xmlns:xlink="http://www.w3.org/1999/xlink" publication-type="article" xlink:type="simple"><person-group person-group-type="author"><name name-style="western"><surname>Hyde</surname><given-names>K D</given-names></name><name name-style="western"><surname>Hongsanan</surname><given-names>S</given-names></name><name name-style="western"><surname>Jeewon</surname><given-names>R</given-names></name><name name-style="western"><surname>Bhat</surname><given-names>D J</given-names></name><name name-style="western"><surname>McKenzie</surname><given-names>E H C</given-names></name><name name-style="western"><surname>Jones</surname><given-names>E B G</given-names></name><name name-style="western"><surname>Phookamsa</surname><given-names>R</given-names></name><name name-style="western"><surname>Ariyawansa</surname><given-names>H A</given-names></name><name name-style="western"><surname>Boonmee</surname><given-names>S</given-names></name><name name-style="western"><surname>Zhao</surname><given-names>Q</given-names></name><name name-style="western"><surname>Abdel-Aziz</surname><given-names>F A</given-names></name><name name-style="western"><surname>Abdel-Wahab</surname><given-names>M A</given-names></name><name name-style="western"><surname>Banmai</surname><given-names>S</given-names></name><name name-style="western"><surname>Chomnunti</surname><given-names>O</given-names></name><name name-style="western"><surname>Cui</surname><given-names>B K</given-names></name><name name-style="western"><surname>Daranagama</surname><given-names>D A</given-names></name><name name-style="western"><surname>Das</surname><given-names>K</given-names></name><name name-style="western"><surname>Dayarathne</surname><given-names>M C</given-names></name><name name-style="western"><surname>de Silva</surname><given-names>N I</given-names></name><name name-style="western"><surname>Dissanayake</surname><given-names>A J</given-names></name><name name-style="western"><surname>Doilom</surname><given-names>M</given-names></name><name name-style="western"><surname>Ekanayaka</surname><given-names>A H</given-names></name><name name-style="western"><surname>Gibertoni</surname><given-names>T B</given-names></name><name name-style="western"><surname>Go´es-Neto</surname><given-names>A</given-names></name><name name-style="western"><surname>Huang</surname><given-names>S K</given-names></name><name name-style="western"><surname>Jayasiri</surname><given-names>S C</given-names></name><name name-style="western"><surname>Jayawardena</surname><given-names>R S</given-names></name><name name-style="western"><surname>Konta</surname><given-names>S</given-names></name><name name-style="western"><surname>Lee</surname><given-names>H B</given-names></name><name name-style="western"><surname>Li</surname><given-names>W J</given-names></name><name name-style="western"><surname>Lin</surname><given-names>C G</given-names></name><name name-style="western"><surname>Liu</surname><given-names>J K</given-names></name><name name-style="western"><surname>Lu</surname><given-names>Y Z</given-names></name><name name-style="western"><surname>Luo</surname><given-names>Z L</given-names></name><name name-style="western"><surname>Manawasinghe</surname><given-names>I S</given-names></name><name name-style="western"><surname>Manimohan</surname><given-names>P</given-names></name><name name-style="western"><surname>Mapook</surname><given-names>A</given-names></name><name name-style="western"><surname>Niskanen</surname><given-names>T</given-names></name><name name-style="western"><surname>Norphanphoun</surname><given-names>C</given-names></name><name name-style="western"><surname>Papizadeh</surname><given-names>M</given-names></name><name name-style="western"><surname>Perera</surname><given-names>R H</given-names></name><name name-style="western"><surname>Phukhamsakda</surname><given-names>C</given-names></name><name name-style="western"><surname>Richter</surname><given-names>C</given-names></name><name name-style="western"><surname>de A. Santiago</surname><given-names>A L C M</given-names></name><name name-style="western"><surname>Drechsler-Santos</surname><given-names>E R</given-names></name><name name-style="western"><surname>Senanayake</surname><given-names>I C</given-names></name><name name-style="western"><surname>Tanaka</surname><given-names>K</given-names></name></person-group><year>2016</year><article-title>Fungal diversity notes 367–490: taxonomic and phylogenetic contributions to fungal taxa.</article-title><source>Fungal Diversity</source><volume>80</volume><issue>1</issue><fpage>1</fpage><lpage>270</lpage><pub-id pub-id-type="doi">10.1007/s13225-016-0373-x</pub-id></element-citation></ref></ref-list></tp:taxon-treatment>
