# Supplementary material for: Two new species of Neopestalotiopsis from southern China
Source: Biodivers Data J. 2021 Aug 25;9:e70446. doi: 10.3897/BDJ.9.e70446 (PMC8410753; doi:10.3897/BDJ.9.e70446)
Supplement: XML Treatment for Neopestalotiopsis saprophytica [file BDJ.9.e70446-treatment3.xml]

<!DOCTYPE tp:taxon-treatment
  PUBLIC "-//TaxonX//DTD Taxonomic Treatment Publishing DTD v0 20100105//EN" "tax-treatment-NSO.dtd">
<tp:taxon-treatment xmlns:tp="http://www.plazi.org/taxpub"><tp:treatment-meta><mixed-citation publication-type="journal"><person-group><name><surname>Yang</surname><given-names>Qi</given-names></name><name><surname>Zeng</surname><given-names>Xiang-Yu</given-names></name><name><surname>Yuan</surname><given-names>Jun</given-names></name><name><surname>Zhang</surname><given-names>Qian</given-names></name><name><surname>He</surname><given-names>Yu-Ke</given-names></name><name><surname>Wang</surname><given-names>Yong</given-names></name></person-group><article-title>Two new species of <italic><tp:taxon-name><tp:taxon-name-part taxon-name-part-type="genus" reg="Neopestalotiopsis">Neopestalotiopsis</tp:taxon-name-part></tp:taxon-name></italic> from southern China</article-title><source>Biodivers Data J</source><day>25</day><month>8</month><year>2021</year><volume>9</volume><pub-id pub-id-type="doi">10.3897/BDJ.9.e70446</pub-id></mixed-citation></tp:treatment-meta><tp:nomenclature><tp:taxon-name>
            <object-id xmlns:xlink="http://www.w3.org/1999/xlink" content-type="arpha" xlink:type="simple">ADF06C5C-4E31-55DF-BDC6-3237DE7E2CCF</object-id>
            <tp:taxon-name-part taxon-name-part-type="genus">Neopestalotiopsis</tp:taxon-name-part>
            <tp:taxon-name-part taxon-name-part-type="species">saprophytica</tp:taxon-name-part>
            <object-id xmlns:xlink="http://www.w3.org/1999/xlink" xlink:type="simple" object-id-type="MycoBank">809780</object-id>
          </tp:taxon-name><tp:taxon-authority>(Maharachch. &amp; K.D. Hyde) Maharachch., K.D. Hyde &amp; Crous, 2014</tp:taxon-authority></tp:nomenclature><tp:treatment-sec sec-type="materials"><title>Materials</title><list list-type="alpha-lower" list-content="occurrences"><list-item><p><bold>Type status:</bold><named-content xmlns:xlink="http://www.w3.org/1999/xlink" content-type="dwc:typeStatus" xlink:type="simple">Other material</named-content>. <bold>Occurrence:</bold> recordedBy: <named-content xmlns:xlink="http://www.w3.org/1999/xlink" content-type="dwc:recordedBy" xlink:type="simple">Qi Yang</named-content>; occurrenceID: <named-content xmlns:xlink="http://www.w3.org/1999/xlink" content-type="dwc:occurrenceID" xlink:type="simple">GUCC 21506</named-content>; <bold>Taxon:</bold> scientificName: <named-content xmlns:xlink="http://www.w3.org/1999/xlink" content-type="dwc:scientificName" xlink:type="simple"><italic><tp:taxon-name><tp:taxon-name-part taxon-name-part-type="genus" reg="Neopestalotiopsis">Neopestalotiopsis</tp:taxon-name-part><tp:taxon-name-part taxon-name-part-type="species" reg="saprophytica">saprophytica</tp:taxon-name-part></tp:taxon-name></italic></named-content>; order: <named-content xmlns:xlink="http://www.w3.org/1999/xlink" content-type="dwc:order" xlink:type="simple"><tp:taxon-name><tp:taxon-name-part taxon-name-part-type="order">Amphisphaeriales</tp:taxon-name-part></tp:taxon-name></named-content>; family: <named-content xmlns:xlink="http://www.w3.org/1999/xlink" content-type="dwc:family" xlink:type="simple"><tp:taxon-name><tp:taxon-name-part taxon-name-part-type="family">Sporocadaceae</tp:taxon-name-part></tp:taxon-name></named-content>; genus: <named-content xmlns:xlink="http://www.w3.org/1999/xlink" content-type="dwc:genus" xlink:type="simple"><tp:taxon-name><tp:taxon-name-part taxon-name-part-type="genus">Neopestalotiopsis</tp:taxon-name-part></tp:taxon-name></named-content>; <bold>Location:</bold> country: <named-content xmlns:xlink="http://www.w3.org/1999/xlink" content-type="dwc:country" xlink:type="simple">China</named-content>; stateProvince: <named-content xmlns:xlink="http://www.w3.org/1999/xlink" content-type="dwc:stateProvince" xlink:type="simple">Guangxi</named-content>; locality: <named-content xmlns:xlink="http://www.w3.org/1999/xlink" content-type="dwc:locality" xlink:type="simple">Nanning City，Guangxi Medicinal Botanical Garden</named-content>; verbatimCoordinates: <named-content xmlns:xlink="http://www.w3.org/1999/xlink" content-type="dwc:verbatimCoordinates" xlink:type="simple">108°19’ E,22°51’ N</named-content>; <bold>Identification:</bold> identifiedBy: <named-content xmlns:xlink="http://www.w3.org/1999/xlink" content-type="dwc:identifiedBy" xlink:type="simple">Qi Yang</named-content>; dateIdentified: <named-content xmlns:xlink="http://www.w3.org/1999/xlink" content-type="dwc:dateIdentified" xlink:type="simple">2021</named-content>; <bold>Record Level:</bold> collectionID: <named-content xmlns:xlink="http://www.w3.org/1999/xlink" content-type="dwc:collectionID" xlink:type="simple">HGUP 423</named-content></p></list-item><list-item><p><bold>Type status:</bold><named-content xmlns:xlink="http://www.w3.org/1999/xlink" content-type="dwc:typeStatus" xlink:type="simple">Other material</named-content>. <bold>Occurrence:</bold> recordedBy: <named-content xmlns:xlink="http://www.w3.org/1999/xlink" content-type="dwc:recordedBy" xlink:type="simple">Qi Yang</named-content>; occurrenceID: <named-content xmlns:xlink="http://www.w3.org/1999/xlink" content-type="dwc:occurrenceID" xlink:type="simple">GUCC 21507</named-content>; <bold>Taxon:</bold> scientificName: <named-content xmlns:xlink="http://www.w3.org/1999/xlink" content-type="dwc:scientificName" xlink:type="simple"><italic><tp:taxon-name><tp:taxon-name-part taxon-name-part-type="genus" reg="Neopestalotiopsis">Neopestalotiopsis</tp:taxon-name-part><tp:taxon-name-part taxon-name-part-type="species" reg="saprophytica">saprophytica</tp:taxon-name-part></tp:taxon-name></italic></named-content>; order: <named-content xmlns:xlink="http://www.w3.org/1999/xlink" content-type="dwc:order" xlink:type="simple"><tp:taxon-name><tp:taxon-name-part taxon-name-part-type="order">Amphisphaeriales</tp:taxon-name-part></tp:taxon-name></named-content>; family: <named-content xmlns:xlink="http://www.w3.org/1999/xlink" content-type="dwc:family" xlink:type="simple"><tp:taxon-name><tp:taxon-name-part taxon-name-part-type="family">Sporocadaceae</tp:taxon-name-part></tp:taxon-name></named-content>; genus: <named-content xmlns:xlink="http://www.w3.org/1999/xlink" content-type="dwc:genus" xlink:type="simple"><tp:taxon-name><tp:taxon-name-part taxon-name-part-type="genus">Neopestalotiopsis</tp:taxon-name-part></tp:taxon-name></named-content>; <bold>Location:</bold> country: <named-content xmlns:xlink="http://www.w3.org/1999/xlink" content-type="dwc:country" xlink:type="simple">China</named-content>; stateProvince: <named-content xmlns:xlink="http://www.w3.org/1999/xlink" content-type="dwc:stateProvince" xlink:type="simple">Guangxi</named-content>; locality: <named-content xmlns:xlink="http://www.w3.org/1999/xlink" content-type="dwc:locality" xlink:type="simple">Nanning City,Guangxi Medicinal Botanical Garden</named-content>; verbatimCoordinates: <named-content xmlns:xlink="http://www.w3.org/1999/xlink" content-type="dwc:verbatimCoordinates" xlink:type="simple">108°19’ E,22°51’ N</named-content>; <bold>Identification:</bold> identifiedBy: <named-content xmlns:xlink="http://www.w3.org/1999/xlink" content-type="dwc:identifiedBy" xlink:type="simple">Qi Yang</named-content>; dateIdentified: <named-content xmlns:xlink="http://www.w3.org/1999/xlink" content-type="dwc:dateIdentified" xlink:type="simple">2021</named-content>; <bold>Record Level:</bold> collectionID: <named-content xmlns:xlink="http://www.w3.org/1999/xlink" content-type="dwc:collectionID" xlink:type="simple">HGUP 133</named-content></p></list-item></list></tp:treatment-sec><tp:treatment-sec sec-type="Description"><title>Description</title><p><bold>Disease symptom</bold>: Pathogenic causing spots on leaves of <italic><tp:taxon-name><tp:taxon-name-part taxon-name-part-type="genus" reg="Erythropalum">Erythropalum</tp:taxon-name-part><tp:taxon-name-part taxon-name-part-type="species" reg="scandens">scandens</tp:taxon-name-part></tp:taxon-name></italic>. Leaf spots shape irregular, brown to reddish-brown, slightly sunken spots appear on surface leaves of <italic><tp:taxon-name><tp:taxon-name-part taxon-name-part-type="genus" reg="Erythropalum">E.</tp:taxon-name-part><tp:taxon-name-part taxon-name-part-type="species" reg="scandens">scandens</tp:taxon-name-part></tp:taxon-name></italic>, which scattered on the leaves tip. Small brown spots appeared initially and then gradually enlarged, changing to reddish-brown spots with a yellow border.</p><p><italic>Colonies</italic> on PDA reaching 7.5–8 cm in diam. after 7 d at room temperature (28℃), under light 12 hr/dark. <italic>Hyphae</italic> change from light pink to off-white. <italic>Colonies</italic> filamentous to circular, slightly undulate at the edge, with black fruiting bodies clustered, filiform margin, light pink from above and light yellow from the reverse. Sexual morph: undetermined. Asexual morph (Fig. <xref ref-type="fig" rid="F7164278">3</xref>): <italic>Conidiomata</italic> up to 280 μm in diam., pycnidial, globose, solitary, black, semi-immersed on PDA, exuding brown to dark brown mass of conidia. <italic>Conidiophores</italic> branched or unbranched, hyaline, thin-walled. <italic>Conidiogenous cells</italic> discrete, ampulliform to lageniform, hyaline, thin-walled, smooth. <italic>Conidia</italic> (21.5–)26.5 × 4.5(–6.5) µm (x̄ = 23.2 × 5.2 µm, n = 30), fusiform to clavate, straight to slightly curved, 4-septate; basal cell obconic, hyaline or sometimes pale brown, thin-walled, smooth, 3–5 µm (x̄ = 4 µm, n = 30); the three median cells 13–17 µm (x̄ = 14.9 µm, n = 30), pale brown to brown, dark brown with septa darker than the rest of the cells, the second cell from base 4–6.5 µm (x̄ = 4.9 µm, n = 30); the third cell 3–5 µm (x̄ = 4.1 µm, n = 30); the fourth cell 3.5–6 µm (x̄ = 4.8 µm, n = 30); apical cell 3–5 µm (x̄ = 3.9 µm, n = 30), cylindrical, hyaline; 1–4 (mostly 3) tubular apical appendages, arising from the apex of the apical cell each at different point, flexuous, 18–28.5 µm (x̄ = 22.4 µm, n = 30); basal appendage present most of the time, single, tubular, unbranched, 3.3–7 µm (x̄ = 4.3 µm, n = 30).</p></tp:treatment-sec><tp:treatment-sec sec-type="Notes"><title>Notes</title><p>GUCC 21506 and GUCC 21507 with the same nucleotides sequences were related to <italic><tp:taxon-name><tp:taxon-name-part taxon-name-part-type="genus" reg="Neopestalotiopsis">N.</tp:taxon-name-part><tp:taxon-name-part taxon-name-part-type="species" reg="dendrobii">dendrobii</tp:taxon-name-part></tp:taxon-name></italic> (MFLUCC 14-0106) and <italic><tp:taxon-name><tp:taxon-name-part taxon-name-part-type="genus" reg="Neopestalotiopsis">N.</tp:taxon-name-part><tp:taxon-name-part taxon-name-part-type="species" reg="saprophytica">saprophytica</tp:taxon-name-part></tp:taxon-name></italic> (CBS 115452). There were ten character differences with <italic><tp:taxon-name><tp:taxon-name-part taxon-name-part-type="genus" reg="Neopestalotiopsis">N.</tp:taxon-name-part><tp:taxon-name-part taxon-name-part-type="species" reg="dendrobii">dendrobii</tp:taxon-name-part></tp:taxon-name></italic> and 11 character differences with <italic><tp:taxon-name><tp:taxon-name-part taxon-name-part-type="genus" reg="Neopestalotiopsis">N.</tp:taxon-name-part><tp:taxon-name-part taxon-name-part-type="species" reg="saprophytica">saprophytica</tp:taxon-name-part></tp:taxon-name></italic>, but the most differences (nine character differences) between our strains and <italic><tp:taxon-name><tp:taxon-name-part taxon-name-part-type="genus" reg="Neopestalotiopsis">N.</tp:taxon-name-part><tp:taxon-name-part taxon-name-part-type="species" reg="saprophytica">saprophytica</tp:taxon-name-part></tp:taxon-name></italic> were only in the <italic>tef1</italic> region. Alternatively, collection differed to <italic><tp:taxon-name><tp:taxon-name-part taxon-name-part-type="genus" reg="Neopestalotiopsis">N.</tp:taxon-name-part><tp:taxon-name-part taxon-name-part-type="species" reg="dendrobii">dendrobii</tp:taxon-name-part></tp:taxon-name></italic> in having more apical appendages (<italic><tp:taxon-name><tp:taxon-name-part taxon-name-part-type="genus" reg="Neopestalotiopsis">N.</tp:taxon-name-part><tp:taxon-name-part taxon-name-part-type="species" reg="dendrobii">dendrobii</tp:taxon-name-part></tp:taxon-name></italic>: 2–3) and much longer apical appendages (<italic><tp:taxon-name><tp:taxon-name-part taxon-name-part-type="genus" reg="Neopestalotiopsis">N.</tp:taxon-name-part><tp:taxon-name-part taxon-name-part-type="species" reg="dendrobii">dendrobii</tp:taxon-name-part></tp:taxon-name></italic>: 6 ± 0.9 µm) (<xref ref-type="bibr" rid="B7160170">Ma et al. 2019</xref>). Morphological characters of our collections and <italic><tp:taxon-name><tp:taxon-name-part taxon-name-part-type="genus" reg="Neopestalotiopsis">N.</tp:taxon-name-part><tp:taxon-name-part taxon-name-part-type="species" reg="saprophytica">saprophytica</tp:taxon-name-part></tp:taxon-name></italic> overlapped (<xref ref-type="bibr" rid="B7160118">Maharachchikumbura et al. 2014</xref>). Thus, GUCC 21506 and GUCC 21507 are considered as <italic><tp:taxon-name><tp:taxon-name-part taxon-name-part-type="genus" reg="Neopestalotiopsis">N.</tp:taxon-name-part><tp:taxon-name-part taxon-name-part-type="species" reg="saprophytica">saprophytica</tp:taxon-name-part></tp:taxon-name></italic>.</p></tp:treatment-sec><tp:treatment-sec><!--Section generated to contain objects referenced in tp:taxon-treatment.--><fig id="F7164278" position="float" orientation="portrait"><object-id xmlns:xlink="http://www.w3.org/1999/xlink" content-type="arpha" xlink:type="simple">F3507429-BEB3-5D49-98D8-C609EF944C70</object-id><object-id xmlns:xlink="http://www.w3.org/1999/xlink" content-type="doi" xlink:type="simple">10.3897/BDJ.9.e70446.figure3</object-id><label>Figure 3.</label><caption><p><italic><tp:taxon-name><tp:taxon-name-part taxon-name-part-type="genus" reg="Neopestalotiopsis">Neopestalotiopsis</tp:taxon-name-part><tp:taxon-name-part taxon-name-part-type="species" reg="saprophytica">saprophytica</tp:taxon-name-part></tp:taxon-name></italic> (GUCC 21506). <bold>a, b, c.</bold> Leaf spots of <italic><tp:taxon-name><tp:taxon-name-part taxon-name-part-type="genus" reg="Neopestalotiopsis">Neopestalotiopsis</tp:taxon-name-part><tp:taxon-name-part taxon-name-part-type="species" reg="saprophytica">saprophytica</tp:taxon-name-part></tp:taxon-name></italic>; <bold>d, e.</bold> Culture on PDA (<bold>d</bold>-above, <bold>e</bold>-reverse); <bold>f.</bold> Colony sporulating on PDA; <bold>g–h.</bold> Conidia and conidiophores; <bold>i–m.</bold> Conidia. Scale bars: <bold>f</bold> = 1000 µm, <bold>g–m</bold> = 20 µm.</p></caption><graphic xmlns:xlink="http://www.w3.org/1999/xlink" xlink:href="bdj-09-e70446-g003.jpg" position="float" id="oo_553723.jpg" orientation="portrait" xlink:type="simple"><uri content-type="original_file" xlink:type="simple">https://binary.pensoft.net/fig/553723</uri></graphic></fig></tp:treatment-sec><ref-list><ref id="B7160170"><element-citation xmlns:xlink="http://www.w3.org/1999/xlink" publication-type="article" xlink:type="simple"><person-group person-group-type="author"><name name-style="western"><surname>Ma</surname><given-names>X Y</given-names></name><name name-style="western"><surname>Maharachchikumbura</surname><given-names>S S N</given-names></name><name name-style="western"><surname>Chen</surname><given-names>B W</given-names></name><name name-style="western"><surname>Hyde</surname><given-names>K D</given-names></name><name name-style="western"><surname>McKenzie</surname><given-names>E H C</given-names></name><name name-style="western"><surname>Chomnunti</surname><given-names>P</given-names></name><name name-style="western"><surname>Kang</surname><given-names>J C</given-names></name></person-group><year>2019</year><article-title>Endophytic pestaloid taxa in <italic><tp:taxon-name><tp:taxon-name-part taxon-name-part-type="genus" reg="Dendrobium">Dendrobium</tp:taxon-name-part><tp:taxon-name-part taxon-name-part-type="species" reg="orchids">orchids</tp:taxon-name-part></tp:taxon-name></italic>.</article-title><source>Phytotaxa</source><volume>419</volume><issue>3</issue><fpage>268</fpage><lpage>286</lpage><pub-id pub-id-type="doi">10.11646/phytotaxa.419.3.2</pub-id></element-citation></ref><ref id="B7160118"><element-citation xmlns:xlink="http://www.w3.org/1999/xlink" publication-type="article" xlink:type="simple"><person-group person-group-type="author"><name name-style="western"><surname>Maharachchikumbura</surname><given-names>S S N</given-names></name><name name-style="western"><surname>Hyde</surname><given-names>K D</given-names></name><name name-style="western"><surname>Groenewald</surname><given-names>J Z</given-names></name><name name-style="western"><surname>Xu</surname><given-names>J</given-names></name><name name-style="western"><surname>Crous</surname><given-names>P W</given-names></name></person-group><year>2014</year><article-title><italic><tp:taxon-name><tp:taxon-name-part taxon-name-part-type="genus" reg="Pestalotiopsis">Pestalotiopsis</tp:taxon-name-part></tp:taxon-name></italic> revisited</article-title><source>Studies in Mycology</source><volume>79</volume><fpage>121</fpage><lpage>186</lpage><pub-id pub-id-type="doi">10.1016/j.simyco.2014.09.005</pub-id></element-citation></ref></ref-list></tp:taxon-treatment>
